# Supplementary material for: An Alternative HIV-1 Non-Nucleoside Reverse Transcriptase Inhibition Mechanism: Targeting the p51 Subunit
Source: Molecules. 2020 Dec 13;25(24):5902. doi: 10.3390/molecules25245902 (PMC7763519; doi:10.3390/molecules25245902)
Supplement: Supplementary file 1 [file molecules-25-05902-s001.zip]

Archive with 8 entries (5 files):
- Supplementary Materials/
- Supplementary Materials/Supplementary Data 2.pdf
- __MACOSX/
- __MACOSX/Supplementary Materials/
- __MACOSX/Supplementary Materials/._Supplementary Data 2.pdf
- Supplementary Materials/Supplementary Information.docx
- __MACOSX/Supplementary Materials/._Supplementary Information.docx
- __MACOSX/._Supplementary Materials
